# Supplementary material for: The Pioneer Advantage: Filling the blank spots on the map of genome diversity in Europe
Source: Gigascience. 2022 Sep 9;11:giac081. doi: 10.1093/gigascience/giac081 (PMC9463063; doi:10.1093/gigascience/giac081)
Supplement: giac081_Supplemental_File [file giac081_supplemental_file.zip]

Archive with 1 entries (1 files):
- Table S1.Data Links.xlsx
