# Supplementary material for: The Pioneer Advantage: Filling the blank spots on the map of genome diversity in Europe
Source: Gigascience. 2022 Sep 9;11:giac081. doi: 10.1093/gigascience/giac081 (PMC9463063; doi:10.1093/gigascience/giac081)
Supplement: giac081_Supplemental_File [file giac081_supplemental_file.zip › Table S1.Data Links.xlsx]

## Sheet: Sheet1
Country (population)	Total # of Samples percountry	# Populations/ Studies per country	Population or sub-population names	# Sub-populations/ Studies	# Samples per sub-population/ Study	Publication or data source website
Albania	4	2
			Albanians	2	4	https://www.nature.com/articles/nature19792 https://pubmed.ncbi.nlm.nih.gov/27654912/
Belarus	4	1
			Belarusians	1	4	https://www.nature.com/articles/nature19792
Bosnia-Herzegovina	7	2
			Croats	1	4	https://www.nature.com/articles/nature19792
			Roma	1	3	https://www.nature.com/articles/nature19792
Bulgaria	2	1
			Bulgarians	1	2	https://pubmed.ncbi.nlm.nih.gov/27654912/
Czechia	1	1
			Czechi	1	1	https://pubmed.ncbi.nlm.nih.gov/27654912/
Denmark	150	1
			Danes	1	150	https://www.nature.com/articles/nature23264
Estonia	8	2
			Estonians	2	8	https://www.nature.com/articles/nature19792 https://pubmed.ncbi.nlm.nih.gov/27654912/
Finland	113	4
			Finnish	4	113	https://www.nature.com/articles/nature09534 https://www.nature.com/articles/nature19792 https://pubmed.ncbi.nlm.nih.gov/27654912/ https://pubmed.ncbi.nlm.nih.gov/27654912/
France	51	4
			Basques	2	24	https://science.sciencemag.org/content/367/6484/eaay5012.full https://pubmed.ncbi.nlm.nih.gov/27654912/
			French	2	27	https://science.sciencemag.org/content/367/6484/eaay5012.full https://pubmed.ncbi.nlm.nih.gov/27654912/
Georgia	9	4
			Abkhazians	2	5	https://pubmed.ncbi.nlm.nih.gov/27654912/ https://www.nature.com/articles/nature19792
			Georgians	2	4	https://www.nature.com/articles/nature19792 https://pubmed.ncbi.nlm.nih.gov/27654912/
Germany	3	1
			Germans	1	3	https://www.nature.com/articles/nature19792
Greece	254	3
			Cretans	2	252	https://pubmed.ncbi.nlm.nih.gov/27654912/ https://www.nature.com/articles/ncomms15606
			Mainland Greeks	1	2	https://pubmed.ncbi.nlm.nih.gov/27654912/
Hungary	3	2
			Hungarians	2	3	https://www.nature.com/articles/nature19792 https://pubmed.ncbi.nlm.nih.gov/27654912/
Iceland	2638	2
			Icelanders	2	2638	https://pubmed.ncbi.nlm.nih.gov/27654912/ https://pubmed.ncbi.nlm.nih.gov/25807286/
Italy	159	7
			Italians	5	132	https://pubmed.ncbi.nlm.nih.gov/27654912/ https://www.nature.com/articles/nature09534 https://science.sciencemag.org/content/367/6484/eaay5012.full
			Sardinians	2	27	https://pubmed.ncbi.nlm.nih.gov/27654912/ https://science.sciencemag.org/content/367/6484/eaay5012.full
Latvia	3	1
			Latvians	1	3	https://www.nature.com/articles/nature19792
Lithuania	3	1
			Lithuanians	1	3	https://www.nature.com/articles/nature19792
Moldova	2	1
			Moldovans	1	2	https://www.nature.com/articles/nature19792
Netherlands	769	1
			Dutch	1	769	https://www.nature.com/articles/ng.3021
Norway	4	2
			Finnish	1	3	https://www.nature.com/articles/nature19792
			Norwegians	1	1	https://pubmed.ncbi.nlm.nih.gov/27654912/
Orkney Islands	15	2
			Orcadians	2	15	https://pubmed.ncbi.nlm.nih.gov/27654912/ https://science.sciencemag.org/content/367/6484/eaay5012.full
Poland	5	2
			Poles	2	5	https://pubmed.ncbi.nlm.nih.gov/27654912/ https://www.nature.com/articles/nature19792
Russia	178	34
			Adygeis	2	17	https://pubmed.ncbi.nlm.nih.gov/27654912/ https://science.sciencemag.org/content/367/6484/eaay5012.full
			Avars	1	3	https://www.nature.com/articles/nature19792
			Azerbaijanis	1	1	https://www.nature.com/articles/nature19792
			Balkars	1	3	https://www.nature.com/articles/nature19792
			Bashkirs	1	5	https://www.nature.com/articles/nature19792
			Chechen	1	1	https://pubmed.ncbi.nlm.nih.gov/27654912/
			Circassians	1	3	https://www.nature.com/articles/nature19792
			Ingrians	1	3	https://www.nature.com/articles/nature19792
			Kabardins	1	4	https://www.nature.com/articles/nature19792
			Karelians	1	3	https://www.nature.com/articles/nature19792
			Khantys	1	3	https://www.nature.com/articles/nature19792
			Komis	1	2	https://www.nature.com/articles/nature19792
			Kryashen-Tatars	1	3	https://www.nature.com/articles/nature19792
			Kuban-Cossacks	1	2	https://www.nature.com/articles/nature19792
			Kumyks	1	3	https://www.nature.com/articles/nature19792
			Lezgins	2	6	https://pubmed.ncbi.nlm.nih.gov/27654912/ https://www.nature.com/articles/nature19792
			Mansis	2	5	https://pubmed.ncbi.nlm.nih.gov/27654912/ https://www.nature.com/articles/nature19792
			Maris	1	4	https://www.nature.com/articles/nature19792
			Mishar-Tatars	1	1	https://www.nature.com/articles/nature19793
			Mordvins	1	3	https://www.nature.com/articles/nature19792
			North-Ossetians	2	4	https://pubmed.ncbi.nlm.nih.gov/27654912/ https://www.nature.com/articles/nature19792
			Russians	7	92	https://pubmed.ncbi.nlm.nih.gov/27654912/ https://www.nature.com/articles/nature19792 https://www.nature.com/articles/nature19794 https://www.sciencedirect.com/science/article/abs/pii/S0888754318307419 https://science.sciencemag.org/content/367/6484/eaay5012.full
			Tabasarans	1	3	https://www.nature.com/articles/nature19792
			Vepsas	1	4	https://www.nature.com/articles/nature19792
Spain	164	2
			Spanish	2	164	https://pubmed.ncbi.nlm.nih.gov/27654912/ https://www.nature.com/articles/nature09534
Sweden	1002	2
			Swedes	2	1002	https://www.nature.com/articles/ejhg2017130 https://www.nature.com/articles/nature19792
Ukraine	257	7
			Cossacks	1	2	https://www.nature.com/articles/nature19792
			Hungarians	1	1	https://www.nature.com/articles/nature19792
			Ukrainians	5	254	https://pubmed.ncbi.nlm.nih.gov/33438729/ https://www.nature.com/articles/nature19792
United Kingdom	4109	3
			British	2	4107	https://www.personalgenomes.org.uk https://www.gov.uk/government/publications/genome-uk-the-future-of-healthcare https://www.nature.com/articles/nature09534
			English	1	2	https://pubmed.ncbi.nlm.nih.gov/27654912/
